# Supplementary material for: The candidate oncogene (MCRS1) promotes the growth of human lung cancer cells via the miR–155–Rb1 pathway
Source: J Exp Clin Cancer Res. 2015 Oct 14;34:121. doi: 10.1186/s13046-015-0235-5 (PMC4606992; doi:10.1186/s13046-015-0235-5)
Supplement: Additional file 4: — The differently expressed genes after MCRS1 silencing in EPLC-32 M1 cells compared with control cells using microarray analysis. (XLS 129 kb) [file 13046_2015_235_MOESM4_ESM.xls]

## Sheet: Ratioresult
	Additional file 4. The differently expressed genes after MCRS1 silencing in EPLC-32M1 cells compared with control cells using microarray analysis.
	Red: upregulated, Fold change>=2; Green: downregulated, Fold change<=0.5
ProbeSetID	Ratio(Msh3/Luc)	Primary Accession	GeneSymbol	Accessions	Description
A_23_P254181	2.41955	NR_034104	LOC79015	ref|NR_034104|ens|ENST00000415889|ens|ENST00000255183|gb|BC000849	"Homo sapiens hypothetical LOC79015 (LOC79015), non-coding RNA [NR_034104]"
A_23_P204850	7.0028	NM_000321	RB1	ref|NM_000321|ens|ENST00000267163|gb|M33647|gb|M15400	"Homo sapiens retinoblastoma 1 (RB1), mRNA [NM_000321]"
A_33_P3399480	3.32889	CR595314		gb|CR595314|gb|CR611123	full-length cDNA clone CS0DF023YO08 of Fetal brain of Homo sapiens (human). [CR595314]
A_23_P7402	2.4108	NM_178140	PDZD2	ref|NM_178140|ens|ENST00000513490|ens|ENST00000438447|ens|ENST00000282493	"Homo sapiens PDZ domain containing 2 (PDZD2), mRNA [NM_178140]"
A_19_P00802864	2.33372	lincRNA:chr17:17089400-17095733_R		lincRNA:chr17:17089400-17095733_R	lincRNA:chr17:17089400-17095733 reverse strand
A_23_P128698	2.02347	NM_005842	SPRY2	ref|NM_005842|ens|ENST00000377102|ens|ENST00000377104|gb|BC004205	"Homo sapiens sprouty homolog 2 (Drosophila) (SPRY2), mRNA [NM_005842]"
A_23_P47924	2.01369	NM_002849	PTPRR	ref|NM_002849|ref|NM_130846|ens|ENST00000283228|ens|ENST00000440835	"Homo sapiens protein tyrosine phosphatase, receptor type, R (PTPRR), transcript variant 1, mRNA [NM_002849]"
A_23_P23584	2.97639	NM_020248	CTNNBIP1	ref|NM_020248|ref|NM_001012329|ens|ENST00000377263|ens|ENST00000361853	"Homo sapiens catenin, beta interacting protein 1 (CTNNBIP1), transcript variant 1, mRNA [NM_020248]"
A_33_P3246833	2.61028	NM_173843	IL1RN	ref|NM_173843|ref|NM_173841|ref|NM_000577|ref|NM_173842	"Homo sapiens interleukin 1 receptor antagonist (IL1RN), transcript variant 4, mRNA [NM_173843]"
A_23_P74112	2.08725	NM_170743	IL28RA	ref|NM_170743|ref|NM_173064|ref|NM_173065|ens|ENST00000327535	"Homo sapiens interleukin 28 receptor, alpha (interferon, lambda receptor) (IL28RA), transcript variant 1, mRNA [NM_170743]"
A_23_P55477	2.59067	NM_000676	ADORA2B	ref|NM_000676|ens|ENST00000304222|gb|CR592809|gb|CR616920	"Homo sapiens adenosine A2b receptor (ADORA2B), mRNA [NM_000676]"
A_33_P3270863	3.5727	NM_000379	XDH	ref|NM_000379|ens|ENST00000379416	"Homo sapiens xanthine dehydrogenase (XDH), mRNA [NM_000379]"
A_23_P141730	2.15517	NM_001943	DSG2	ref|NM_001943|ens|ENST00000261590|gb|BC099655|gb|BC099656	"Homo sapiens desmoglein 2 (DSG2), mRNA [NM_001943]"
A_23_P121665	2.83768	NM_020777	SORCS2	ref|NM_020777|ens|ENST00000507866|ens|ENST00000329016|ens|ENST00000360303	"Homo sapiens sortilin-related VPS10 domain containing receptor 2 (SORCS2), mRNA [NM_020777]"
A_33_P3395713	4.4484	NM_018963	BRWD1	ref|NM_018963|ref|NM_033656|ens|ENST00000380783|ens|ENST00000446924	"Homo sapiens bromodomain and WD repeat domain containing 1 (BRWD1), transcript variant 1, mRNA [NM_018963]"
A_23_P348264	2.13767	NM_144652	LETM2	ref|NM_144652|ref|NM_001199659|ref|NM_001199660|ens|ENST00000379957	"Homo sapiens leucine zipper-EF-hand containing transmembrane protein 2 (LETM2), nuclear gene encoding mitochondrial protein, transcript variant 2, mRNA [NM_144652]"
A_32_P57057	2.3546	NM_006313	USP15	ref|NM_006313|ens|ENST00000312635|ens|ENST00000353364|ens|ENST00000393654	"Homo sapiens ubiquitin specific peptidase 15 (USP15), mRNA [NM_006313]"
A_23_P107775	4.53515	NM_139172	TMEM190	ref|NM_139172|ens|ENST00000291934|gb|AF442729|gb|BC128189	"Homo sapiens transmembrane protein 190 (TMEM190), mRNA [NM_139172]"
A_23_P61466	2.52525	NM_174941	CD163L1	ref|NM_174941|ens|ENST00000396630|ens|ENST00000416109|ens|ENST00000313599	"Homo sapiens CD163 molecule-like 1 (CD163L1), mRNA [NM_174941]"
A_23_P420209	2.07383	NM_004751	GCNT3	ref|NM_004751|ens|ENST00000267857|gb|AK312852|gb|AF038650	"Homo sapiens glucosaminyl (N-acetyl) transferase 3, mucin type (GCNT3), mRNA [NM_004751]"
A_23_P53137	2.74273	NM_000559	HBG1	ref|NM_000559|ref|NM_000184|ens|ENST00000440157|ens|ENST00000330597	"Homo sapiens hemoglobin, gamma A (HBG1), mRNA [NM_000559]"
A_32_P108889	2.07297	NM_004734	DCLK1	ref|NM_004734|ref|NM_001195415|ref|NM_001195416|ens|ENST00000399319	"Homo sapiens doublecortin-like kinase 1 (DCLK1), transcript variant 1, mRNA [NM_004734]"
A_23_P10559	2.09732	NM_001080395	AATK	ref|NM_001080395|ens|ENST00000374792|ens|ENST00000417379|ens|ENST00000326724	"Homo sapiens apoptosis-associated tyrosine kinase (AATK), mRNA [NM_001080395]"
A_23_P44436	5.8309	NM_019617	GKN1	ref|NM_019617|ens|ENST00000377938|gb|FU986836|gb|AJ966789	"Homo sapiens gastrokine 1 (GKN1), mRNA [NM_019617]"
A_19_P00319476	2.06271	lincRNA:chr11:65266957-65271093_R		lincRNA:chr11:65266957-65271093_R	lincRNA:chr11:65266957-65271093 reverse strand
A_32_P337442	2.05804	NM_153714	C10orf67	ref|NM_153714|ens|ENST00000399803|ens|ENST00000376500|ens|ENST00000323327	"Homo sapiens chromosome 10 open reading frame 67 (C10orf67), mRNA [NM_153714]"
A_24_P260639	2.07039	NM_005320	HIST1H1D	ref|NM_005320|ens|ENST00000244534|gb|AK312845|gb|EU446961	"Homo sapiens histone cluster 1, H1d (HIST1H1D), mRNA [NM_005320]"
A_19_P00802786	2.00642	lincRNA:chr11:65265824-65275174_R		lincRNA:chr11:65265824-65275174_R	lincRNA:chr11:65265824-65275174 reverse strand
A_24_P331128	2.63922	NM_002068	GNA15	ref|NM_002068|ens|ENST00000262958|gb|AF493904|gb|BT009850	"Homo sapiens guanine nucleotide binding protein (G protein), alpha 15 (Gq class) (GNA15), mRNA [NM_002068]"
A_23_P47019	2.18103	NM_004190	LIPF	ref|NM_004190|ref|NM_001198829|ref|NM_001198830|ref|NM_001198828	"Homo sapiens lipase, gastric (LIPF), transcript variant 2, mRNA [NM_004190]"
A_24_P102053	2.55297	NM_002538	OCLN	ref|NM_002538|ref|NR_026578|ens|ENST00000396442|ens|ENST00000510666	"Homo sapiens occludin (OCLN), mRNA [NM_002538]"
A_24_P110983	2.61028	ENST00000366539	AKT3	ens|ENST00000366539|gb|AK055109|gb|BC019085|gb|AL080074	"v-akt murine thymoma viral oncogene homolog 3 (protein kinase B, gamma) [Source:HGNC Symbol;Acc:393] [ENST00000366539]"
A_24_P193435	2.65041	NM_003257	TJP1	ref|NM_003257|ref|NM_175610|ens|ENST00000400007|ens|ENST00000356107	"Homo sapiens tight junction protein 1 (zona occludens 1) (TJP1), transcript variant 1, mRNA [NM_003257]"
A_19_P00321032	2.63366	lincRNA:chr3:171506056-171528740_R		lincRNA:chr3:171506056-171528740_R	lincRNA:chr3:171506056-171528740 reverse strand
A_23_P53370	2.16873	NM_014470	RND1	ref|NM_014470|ens|ENST00000309739|gb|AF498967|gb|Y07923	"Homo sapiens Rho family GTPase 1 (RND1), mRNA [NM_014470]"
A_23_P86599	3.04599	NM_007329	DMBT1	ref|NM_007329|ref|NM_017579|ref|NM_004406|ens|ENST00000368915	"Homo sapiens deleted in malignant brain tumors 1 (DMBT1), transcript variant 2, mRNA [NM_007329]"
A_24_P238131	2.12089	NM_015551	SUSD5	ref|NM_015551|ens|ENST00000309558|gb|AB011099	"Homo sapiens sushi domain containing 5 (SUSD5), mRNA [NM_015551]"
A_23_P134542	2.14454	NM_148900	FOXP2	ref|NM_148900|ref|NM_148898|ref|NM_014491|ref|NM_001172766	"Homo sapiens forkhead box P2 (FOXP2), transcript variant 4, mRNA [NM_148900]"
A_23_P6293	2.58598	NM_018961	UBASH3A	ref|NM_018961|ref|NM_001001895|ens|ENST00000473381|ens|ENST00000319294	"Homo sapiens ubiquitin associated and SH3 domain containing A (UBASH3A), transcript variant 1, mRNA [NM_018961]"
A_23_P388168	2.04457	NM_002867	RAB3B	ref|NM_002867|ens|ENST00000371655|gb|BC005035	"Homo sapiens RAB3B, member RAS oncogene family (RAB3B), mRNA [NM_002867]"
A_24_P314477	2.5582	NM_178012	TUBB2B	ref|NM_178012|ens|ENST00000259818|ens|ENST00000473006|gb|CR608223	"Homo sapiens tubulin, beta 2B (TUBB2B), mRNA [NM_178012]"
A_19_P00317878	2.39349	lincRNA:chr20:61405472-61408211_R		lincRNA:chr20:61405472-61408211_R	lincRNA:chr20:61405472-61408211 reverse strand
A_23_P253446	4.51467	NM_002045	GAP43	ref|NM_002045|ref|NM_001130064|ens|ENST00000305124|gb|AK289699	"Homo sapiens growth associated protein 43 (GAP43), transcript variant 2, mRNA [NM_002045]"
A_19_P00808195	2.93341	lincRNA:chr13:24558900-24728575_F		lincRNA:chr13:24558900-24728575_F	lincRNA:chr13:24558900-24728575 forward strand
A_19_P00809354	7.75194	lincRNA:chr5:133837051-133848098_F		lincRNA:chr5:133837051-133848098_F	lincRNA:chr5:133837051-133848098 forward strand
A_24_P322771	2.67451	NM_003225	TFF1	ref|NM_003225|ens|ENST00000291527|gb|E02904|gb|X52003	"Homo sapiens trefoil factor 1 (TFF1), mRNA [NM_003225]"
A_24_P355649	2.21828	NM_002017	FLI1	ref|NM_002017|ref|NM_001167681|ens|ENST00000344954|ens|ENST00000429175	"Homo sapiens Friend leukemia virus integration 1 (FLI1), transcript variant 1, mRNA [NM_002017]"
A_23_P363301	2.01939	NM_152401	PDCL2	ref|NM_152401|ens|ENST00000399710|ens|ENST00000295645|gb|BC034431	"Homo sapiens phosducin-like 2 (PDCL2), mRNA [NM_152401]"
A_23_P112220	2.20653	NM_002195	INSL4	ref|NM_002195|gb|AK291543|gb|L34838|gb|BC026254	"Homo sapiens insulin-like 4 (placenta) (INSL4), mRNA [NM_002195]"
A_19_P00315651	2.29938	lincRNA:chr20:61405678-61408273_R		lincRNA:chr20:61405678-61408273_R	lincRNA:chr20:61405678-61408273 reverse strand
A_33_P3405213	2.05465	NM_000442	PECAM1	ref|NM_000442|gb|CR621687|gb|CR625538|gb|BC051822	"Homo sapiens platelet/endothelial cell adhesion molecule (PECAM1), mRNA [NM_000442]"
A_24_P882732	2.08725	ENST00000326333		ens|ENST00000326333|ens|ENST00000399211|ens|ENST00000300992|gb|DR007925	Putative uncharacterized protein ENSP00000319235 [Source:UniProtKB/TrEMBL;Acc:C9JH30] [ENST00000326333]
A_23_P26124	6.20347	NM_134260	RORA	ref|NM_134260|ref|NM_002943|ref|NM_134261|ref|NM_134262	"Homo sapiens RAR-related orphan receptor A (RORA), transcript variant 2, mRNA [NM_134260]"
A_24_P290502	2.18723	NM_181453	GCC2	ref|NM_181453|ref|NR_028063|ens|ENST00000309863|ens|ENST00000482325	"Homo sapiens GRIP and coiled-coil domain containing 2 (GCC2), transcript variant 1, mRNA [NM_181453]"
A_24_P81900	2.24316	NM_006931	SLC2A3	ref|NM_006931|ens|ENST00000486749|ens|ENST00000075120|gb|BC039196	"Homo sapiens solute carrier family 2 (facilitated glucose transporter), member 3 (SLC2A3), mRNA [NM_006931]"
A_33_P3347417	2.05973	NM_015001	SPEN	ref|NM_015001|ens|ENST00000375753|ens|ENST00000375759|gb|AK127577	"Homo sapiens spen homolog, transcriptional regulator (Drosophila) (SPEN), mRNA [NM_015001]"
A_23_P304897	2.31481	NM_000623	BDKRB2	ref|NM_000623|ens|ENST00000306005|gb|X86163|gb|CR749338	"Homo sapiens bradykinin receptor B2 (BDKRB2), mRNA [NM_000623]"
A_32_P21579	2.25378	NM_004412	TRDMT1	ref|NM_004412|ens|ENST00000351358|ens|ENST00000457442|ens|ENST00000354631	"Homo sapiens tRNA aspartic acid methyltransferase 1 (TRDMT1), mRNA [NM_004412]"
A_33_P3276833	2.43724	NM_001142800	EYS	ref|NM_001142800|ens|ENST00000370616|ens|ENST00000370618|ens|ENST00000370621	"Homo sapiens eyes shut homolog (Drosophila) (EYS), transcript variant 1, mRNA [NM_001142800]"
A_33_P3260654	2.09161	ENST00000466254		ens|ENST00000466254|gb|EU030678|gb|GQ179995|gb|AB524448	T cell receptor beta constant 2 [Source:HGNC Symbol;Acc:12157] [ENST00000466254]
A_24_P398147	2.10084	NM_006393	NEBL	ref|NM_006393|ref|NM_213569|ref|NM_001173484|ens|ENST00000430741	"Homo sapiens nebulette (NEBL), transcript variant 1, mRNA [NM_006393]"
A_23_P94434	2.36574	NM_001039792	HRCT1	ref|NM_001039792|ens|ENST00000354323|gb|AY358408	"Homo sapiens histidine rich carboxyl terminus 1 (HRCT1), mRNA [NM_001039792]"
A_23_P502413	3.80952	NM_002974	SERPINB4	ref|NM_002974|ens|ENST00000356424|ens|ENST00000341074|gb|U19557	"Homo sapiens serpin peptidase inhibitor, clade B (ovalbumin), member 4 (SERPINB4), mRNA [NM_002974]"
A_33_P3345534	2.22025	NM_000526	KRT14	ref|NM_000526|ens|ENST00000476662|ens|ENST00000167586|gb|CR623868	"Homo sapiens keratin 14 (KRT14), mRNA [NM_000526]"
A_23_P55632	3.98406	NM_006919	SERPINB3	ref|NM_006919|ref|NM_002974|ens|ENST00000283752|ens|ENST00000356424	"Homo sapiens serpin peptidase inhibitor, clade B (ovalbumin), member 3 (SERPINB3), mRNA [NM_006919]"
A_32_P100109	2.11015	NM_004726	REPS2	ref|NM_004726|ref|NM_001080975|ens|ENST00000380064|ens|ENST00000357277	"Homo sapiens RALBP1 associated Eps domain containing 2 (REPS2), transcript variant 1, mRNA [NM_004726]"
A_33_P3373690	2.89184	XM_002343238	MGC5590	gb|XM_002343238	"PREDICTED: Homo sapiens hypothetical protein LOC100287738 (LOC100287738), mRNA [XM_002343238]"
A_32_P62963	2.11327	NR_029392	KRT16P2	ref|NR_029392|ref|NR_029393|gb|BC110641|gb|AK301679	"Homo sapiens keratin 16 pseudogene 2 (KRT16P2), non-coding RNA [NR_029392]"
A_33_P3287997	2.49563	NM_001012715	C9orf106	ref|NM_001012715|gb|BC132701	"Homo sapiens chromosome 9 open reading frame 106 (C9orf106), mRNA [NM_001012715]"
A_32_P128209	2.14823	NR_026936	C5orf27	ref|NR_026936|ens|ENST00000422780|ens|ENST00000436592|gb|AK096140	"Homo sapiens chromosome 5 open reading frame 27 (C5orf27), non-coding RNA [NR_026936]"
A_19_P00324089	3.03306	lincRNA:chr12:46826133-46974783_R		lincRNA:chr12:46826133-46974783_R	lincRNA:chr12:46826133-46974783 reverse strand
A_24_P174341	2.20751	NM_058241	CCNT2	ref|NM_058241|ref|NM_001241|ref|NR_037649|ens|ENST00000419781	"Homo sapiens cyclin T2 (CCNT2), transcript variant b, mRNA [NM_058241]"
A_23_P78571	2.62329	NM_144613	COX6B2	ref|NM_144613|ens|ENST00000326529|gb|BC100902|gb|BC100900	"Homo sapiens cytochrome c oxidase subunit VIb polypeptide 2 (testis) (COX6B2), mRNA [NM_144613]"
A_32_P189781	3.65364	NR_026796	C14orf34	ref|NR_026796|ref|NR_026797|gb|BC008034	"Homo sapiens chromosome 14 open reading frame 34 (C14orf34), transcript variant 1, non-coding RNA [NR_026796]"
A_23_P206359	2.12993	NM_004360	CDH1	ref|NM_004360|ens|ENST00000261769|ens|ENST00000268794|ens|ENST00000379120	"Homo sapiens cadherin 1, type 1, E-cadherin (epithelial) (CDH1), mRNA [NM_004360]"
A_19_P00318759	2.40442	lincRNA:chr20:57098215-57148779_F		lincRNA:chr20:57098215-57148779_F	lincRNA:chr20:57098215-57148779 forward strand
A_33_P3708413	2.11864	NM_003480	MFAP5	ref|NM_003480|ens|ENST00000359478|ens|ENST00000396549|ens|ENST00000433590	"Homo sapiens microfibrillar associated protein 5 (MFAP5), mRNA [NM_003480]"
A_33_P3292259	3.82409	ENST00000509798		ens|ENST00000509798|gb|BC031238	Homo sapiens cDNA clone IMAGE:4838943. [BC031238]
A_19_P00802433	2.67237	lincRNA:chr6:53480866-53497141_F		lincRNA:chr6:53480866-53497141_F	lincRNA:chr6:53480866-53497141 forward strand
A_23_P404494	2.26603	NM_002185	IL7R	ref|NM_002185|ens|ENST00000343305|gb|M29696	"Homo sapiens interleukin 7 receptor (IL7R), mRNA [NM_002185]"
A_23_P425925	3.40948	NM_152349	KRT222	ref|NM_152349|ens|ENST00000394052|gb|EU832123|gb|EU832217	"Homo sapiens keratin 222 (KRT222), mRNA [NM_152349]"
A_33_P3400248	2.05888	NM_019851	FGF20	ref|NM_019851|ens|ENST00000381981|ens|ENST00000180166|gb|BC137446	"Homo sapiens fibroblast growth factor 20 (FGF20), mRNA [NM_019851]"
A_33_P3406090	2.23864	BG195344		gb|BG195344	"RST14525 Athersys RAGE Library Homo sapiens cDNA, mRNA sequence [BG195344]"
A_32_P313405	2.14915	NM_005559	LAMA1	ref|NM_005559|ens|ENST00000488064|ens|ENST00000492048|ens|ENST00000389658	"Homo sapiens laminin, alpha 1 (LAMA1), mRNA [NM_005559]"
A_23_P394986	2.50752	NM_153836	CREG2	ref|NM_153836|ens|ENST00000324768|gb|AB046109	"Homo sapiens cellular repressor of E1A-stimulated genes 2 (CREG2), mRNA [NM_153836]"
A_33_P3376249	2.10571	NM_005978	S100A2	ref|NM_005978|ens|ENST00000368707|ens|ENST00000368709|ens|ENST00000487430	"Homo sapiens S100 calcium binding protein A2 (S100A2), mRNA [NM_005978]"
A_23_P155900	7.0028	NM_053036	NPFFR2	ref|NM_053036|ref|NM_004885|ref|NM_001144756|ens|ENST00000344413	"Homo sapiens neuropeptide FF receptor 2 (NPFFR2), transcript variant 2, mRNA [NM_053036]"
A_24_P84340	2.28571	NM_198828	MAST4	ref|NM_198828|ens|ENST00000478569|ens|ENST00000406374|gb|AY439222	"Homo sapiens microtubule associated serine/threonine kinase family member 4 (MAST4), transcript variant 2, mRNA [NM_198828]"
A_23_P102864	2.77701	NM_002772	TMPRSS15	ref|NM_002772|ens|ENST00000284885|gb|BC111749|gb|U09860	"Homo sapiens transmembrane protease, serine 15 (TMPRSS15), mRNA [NM_002772]"
A_33_P3260563	2.09996	NM_007017	SOX30	ref|NM_007017|ref|NM_178424|ens|ENST00000311371|ens|ENST00000265007	"Homo sapiens SRY (sex determining region Y)-box 30 (SOX30), transcript variant 2, mRNA [NM_007017]"
A_19_P00813262	2.58465	lincRNA:chr8:42980727-42986843_R		lincRNA:chr8:42980727-42986843_R	lincRNA:chr8:42980727-42986843 reverse strand
A_33_P3363188	2.08725	NR_033856	FLJ43315	ref|NR_033856|gb|AK125305|gb|BC057848	"Homo sapiens asparagine synthetase pseudogene (FLJ43315), non-coding RNA [NR_033856]"
A_33_P3432135	2.13038	NR_033897	LOC285965	ref|NR_033897|ens|ENST00000429289|gb|AL833583	"Homo sapiens hypothetical LOC285965 (LOC285965), non-coding RNA [NR_033897]"
A_33_P3531828	2.82486	NM_020117	LARS	ref|NM_020117|ens|ENST00000506436|ens|ENST00000503654|ens|ENST00000505223	"Homo sapiens leucyl-tRNA synthetase (LARS), mRNA [NM_020117]"
A_19_P00807216	2.096	lincRNA:chr2:24355021-24385921_R		lincRNA:chr2:24355021-24385921_R	lincRNA:chr2:24355021-24385921 reverse strand
A_23_P422350	2.10482	NM_000260	MYO7A	ref|NM_000260|ref|NM_001127179|ref|NM_001127180|ens|ENST00000343419	"Homo sapiens myosin VIIA (MYO7A), transcript variant 1, mRNA [NM_000260]"
A_23_P92161	2.1978	NM_025047	ARL14	ref|NM_025047|ens|ENST00000320767|gb|AK026248|gb|BC034354	"Homo sapiens ADP-ribosylation factor-like 14 (ARL14), mRNA [NM_025047]"
A_33_P3296562	3.2144	NR_015405	LOC339788	ref|NR_015405|ens|ENST00000426969|gb|BC043361	"Homo sapiens hypothetical LOC339788 (LOC339788), non-coding RNA [NR_015405]"
A_33_P3278043	2.02922	NM_152292	RG9MTD2	ref|NM_152292|ref|NM_001134665|ref|NM_001134666|ens|ENST00000394876	"Homo sapiens RNA (guanine-9-) methyltransferase domain containing 2 (RG9MTD2), transcript variant 1, mRNA [NM_152292]"
A_23_P58266	2.17202	NM_005980	S100P	ref|NM_005980|ens|ENST00000296370|ens|ENST00000513778|gb|X65614	"Homo sapiens S100 calcium binding protein P (S100P), mRNA [NM_005980]"
A_23_P96158	2.13447	NM_000422	KRT17	ref|NM_000422|ens|ENST00000493253|ens|ENST00000311208|gb|AB528302	"Homo sapiens keratin 17 (KRT17), mRNA [NM_000422]"
A_33_P3273238	2.21582	NM_207333	ZNF320	ref|NM_207333|ens|ENST00000331416|gb|BC064408|gb|AL831902	"Homo sapiens zinc finger protein 320 (ZNF320), mRNA [NM_207333]"
A_23_P161659	10.7991	NM_020826	SYT13	ref|NM_020826|ens|ENST00000020926|gb|AB037848|gb|AL512743	"Homo sapiens synaptotagmin XIII (SYT13), mRNA [NM_020826]"
A_19_P00318649	2.12947	lincRNA:chr4:90548934-90641190_F		lincRNA:chr4:90548934-90641190_F	lincRNA:chr4:90548934-90641190 forward strand
A_23_P97123	4.33651	NR_026844	ANKRD36BP1	ref|NR_026844|ens|ENST00000358576|gb|BC007072	"Homo sapiens ankyrin repeat domain 36B pseudogene 1 (ANKRD36BP1), non-coding RNA [NR_026844]"
A_33_P3249125	3.29815	NM_173167	UNC45B	ref|NM_173167|ref|NM_001033576|ens|ENST00000268876|ens|ENST00000433649	"Homo sapiens unc-45 homolog B (C. elegans) (UNC45B), transcript variant 1, mRNA [NM_173167]"
A_33_P3236642	3.76932	NM_198551	MIA3	ref|NM_198551|ens|ENST00000344507|ens|ENST00000470521|ens|ENST00000354906	"Homo sapiens melanoma inhibitory activity family, member 3 (MIA3), mRNA [NM_198551]"
A_33_P3243887	9.79432	NM_000641	IL11	ref|NM_000641|ens|ENST00000264563|gb|X58377	"Homo sapiens interleukin 11 (IL11), mRNA [NM_000641]"
A_23_P361448	2.18055	NM_144665	SESN3	ref|NM_144665|ens|ENST00000393234|ens|ENST00000416495|ens|ENST00000278499	"Homo sapiens sestrin 3 (SESN3), mRNA [NM_144665]"
A_19_P00318323	2.21092	lincRNA:chr6:22191803-22194614_F		lincRNA:chr6:22191803-22194614_F	lincRNA:chr6:22191803-22194614 forward strand
A_23_P47665	4.06339	NM_005330	HBE1	ref|NM_005330|ens|ENST00000396895|ens|ENST00000292896|ens|ENST00000380237	"Homo sapiens hemoglobin, epsilon 1 (HBE1), mRNA [NM_005330]"
A_19_P00320572	2.4728	lincRNA:chr10:6829847-6830125_F		lincRNA:chr10:6829847-6830125_F	lincRNA:chr10:6829847-6830125 forward strand
A_33_P3390580	2.10305	NM_014695	CCDC144A	ref|NM_014695|ref|NR_023380|ref|NR_036647|ens|ENST00000436374	"Homo sapiens coiled-coil domain containing 144A (CCDC144A), mRNA [NM_014695]"
A_24_P257478	3.17259	NM_198721	COL25A1	ref|NM_198721|ref|NM_032518|ens|ENST00000443653|ens|ENST00000447492	"Homo sapiens collagen, type XXV, alpha 1 (COL25A1), transcript variant 1, mRNA [NM_198721]"
A_33_P3289705	2.11461	NM_004487	GOLGB1	ref|NM_004487|ens|ENST00000482512|ens|ENST00000340645|gb|BC057227	"Homo sapiens golgin B1 (GOLGB1), mRNA [NM_004487]"
A_23_P71328	2.03376	NM_030583	MATN2	ref|NM_030583|ref|NM_002380|ens|ENST00000521952|ens|ENST00000378716	"Homo sapiens matrilin 2 (MATN2), transcript variant 2, mRNA [NM_030583]"
A_23_P151046	2.21092	NM_002259	KLRC1	ref|NM_002259|ref|NM_213658|ref|NM_213657|ref|NM_007328	"Homo sapiens killer cell lectin-like receptor subfamily C, member 1 (KLRC1), transcript variant 1, mRNA [NM_002259]"
A_23_P301247	2.31	NM_003517	HIST2H2AC	ref|NM_003517|ens|ENST00000331380|gb|BC060324	"Homo sapiens histone cluster 2, H2ac (HIST2H2AC), mRNA [NM_003517]"
A_32_P351968	2.65534	NM_002118	HLA-DMB	ref|NM_002118|ens|ENST00000374850|ens|ENST00000399572|ens|ENST00000411548	"Homo sapiens major histocompatibility complex, class II, DM beta (HLA-DMB), mRNA [NM_002118]"
A_32_P44394	2.82247	NM_004833	AIM2	ref|NM_004833|ens|ENST00000368130|gb|AF024714|gb|BC010940	"Homo sapiens absent in melanoma 2 (AIM2), mRNA [NM_004833]"
A_19_P00322479	2.71003	lincRNA:chr2:67402674-67442459_R		lincRNA:chr2:67402674-67442459_R	lincRNA:chr2:67402674-67442459 reverse strand
A_23_P157926	2.01005	NM_152570	LINGO2	ref|NM_152570|ens|ENST00000308675|ens|ENST00000379992|gb|BC137514	"Homo sapiens leucine rich repeat and Ig domain containing 2 (LINGO2), mRNA [NM_152570]"
A_23_P130435	2.06058	NM_030657	LIM2	ref|NM_030657|ref|NM_001161748|ens|ENST00000221973|gb|AF340019	"Homo sapiens lens intrinsic membrane protein 2, 19kDa (LIM2), transcript variant 1, mRNA [NM_030657]"
A_23_P42909	2.51699	NM_153345	TMEM139	ref|NM_153345|ens|ENST00000409244|ens|ENST00000409102|ens|ENST00000409541	"Homo sapiens transmembrane protein 139 (TMEM139), mRNA [NM_153345]"
A_23_P47148	3.46741	NM_016931	NOX4	ref|NM_016931|ref|NM_001143837|ref|NM_001143836|ref|NR_026571	"Homo sapiens NADPH oxidase 4 (NOX4), transcript variant 1, mRNA [NM_016931]"
A_33_P3244863	3.9032	NM_014810	CEP350	ref|NM_014810|ens|ENST00000439289|ens|ENST00000491495|ens|ENST00000419991	"Homo sapiens centrosomal protein 350kDa (CEP350), mRNA [NM_014810]"
A_23_P75283	2.81373	NM_006744	RBP4	ref|NM_006744|ens|ENST00000471469|ens|ENST00000371463|ens|ENST00000454814	"Homo sapiens retinol binding protein 4, plasma (RBP4), mRNA [NM_006744]"
A_33_P3345036	2.50438	NM_001035256	POMC	ref|NM_001035256|ref|NM_000939|ens|ENST00000395826|ens|ENST00000264708	"Homo sapiens proopiomelanocortin (POMC), transcript variant 1, mRNA [NM_001035256]"
A_23_P501193	2.9994	NM_170741	KCNJ16	ref|NM_170741|ref|NM_170742|ref|NM_018658|ens|ENST00000392670	"Homo sapiens potassium inwardly-rectifying channel, subfamily J, member 16 (KCNJ16), transcript variant 2, mRNA [NM_170741]"
A_23_P65609	2.12404	NM_015859	GTF2A1	ref|NM_015859|ref|NM_201595|ens|ENST00000298173|ens|ENST00000393604	"Homo sapiens general transcription factor IIA, 1, 19/37kDa (GTF2A1), transcript variant 1, mRNA [NM_015859]"
A_23_P17065	2.30097	NM_004591	CCL20	ref|NM_004591|ref|NM_001130046|ens|ENST00000473642|ens|ENST00000358813	"Homo sapiens chemokine (C-C motif) ligand 20 (CCL20), transcript variant 1, mRNA [NM_004591]"
A_19_P00322279	3.28299	lincRNA:chr4:11605449-11606146_F		lincRNA:chr4:11605449-11606146_F	lincRNA:chr4:11605449-11606146 forward strand
A_32_P34138	2.19829	NM_001146157	FAM25A	ref|NM_001146157|ref|NM_001137548|ref|NM_001137549|ref|NM_001137556	"Homo sapiens family with sequence similarity 25, member A (FAM25A), mRNA [NM_001146157]"
A_19_P00321201	2.41196	lincRNA:chr3:97540883-97583240_F		lincRNA:chr3:97540883-97583240_F	lincRNA:chr3:97540883-97583240 forward strand
A_24_P282309	2.53036	NM_133337	MYOF	ref|NM_133337|ref|NM_013451|ens|ENST00000371489|ens|ENST00000371501	"Homo sapiens myoferlin (MYOF), transcript variant 2, mRNA [NM_133337]"
A_23_P93169	2.4432	NM_016571	LGSN	ref|NM_016571|ref|NM_001143940|ens|ENST00000370657|ens|ENST00000485906	"Homo sapiens lengsin, lens protein with glutamine synthetase domain (LGSN), transcript variant 1, mRNA [NM_016571]"
A_23_P70448	2.51193	NM_005325	HIST1H1A	ref|NM_005325|ens|ENST00000244573|gb|AB590705|gb|EU446958	"Homo sapiens histone cluster 1, H1a (HIST1H1A), mRNA [NM_005325]"
A_19_P00800300	3.28515	lincRNA:chr17:56067851-56073317_F		lincRNA:chr17:56067851-56073317_F	lincRNA:chr17:56067851-56073317 forward strand
A_23_P6596	2.46548	NM_005524	HES1	ref|NM_005524|ens|ENST00000476918|ens|ENST00000232424|gb|AK300482	"Homo sapiens hairy and enhancer of split 1, (Drosophila) (HES1), mRNA [NM_005524]"
A_23_P88033	2.08638	NM_175929	FGF14	ref|NM_175929|ref|NM_004115|ens|ENST00000376143|ens|ENST00000376131	"Homo sapiens fibroblast growth factor 14 (FGF14), transcript variant 2, mRNA [NM_175929]"
A_23_P171385	2.00763	NM_032335	PHF6	ref|NM_032335|ens|ENST00000370800|gb|HQ448201|gb|BC005994	"Homo sapiens PHD finger protein 6 (PHF6), transcript variant 3, mRNA [NM_032335]"
A_23_P96285	3.07409	NM_022912	REEP1	ref|NM_022912|ref|NM_001164731|ref|NM_001164730|ref|NM_001164732	"Homo sapiens receptor accessory protein 1 (REEP1), nuclear gene encoding mitochondrial protein, transcript variant 2, mRNA [NM_022912]"
A_33_P3303259	2.33209	NM_006437	PARP4	ref|NM_006437|ens|ENST00000381989|gb|AK304399|gb|AB384443	"Homo sapiens poly (ADP-ribose) polymerase family, member 4 (PARP4), mRNA [NM_006437]"
A_33_P3254708	2.05508	NM_001164431	ARHGAP40	ref|NM_001164431|ens|ENST00000373345|ens|ENST00000373346|ens|ENST00000243967	"Homo sapiens Rho GTPase activating protein 40 (ARHGAP40), mRNA [NM_001164431]"
A_23_P74547	3.35683	NM_001040033	CD53	ref|NM_001040033|ref|NM_000560|ens|ENST00000464329|ens|ENST00000476408	"Homo sapiens CD53 molecule (CD53), transcript variant 1, mRNA [NM_001040033]"
A_23_P126836	2.33699	NM_003326	TNFSF4	ref|NM_003326|ens|ENST00000281834|ens|ENST00000367718|gb|BC041663	"Homo sapiens tumor necrosis factor (ligand) superfamily, member 4 (TNFSF4), mRNA [NM_003326]"
A_24_P932016	2.6448	NM_031407	HUWE1	ref|NM_031407|ens|ENST00000218328|ens|ENST00000396323|ens|ENST00000375220	"Homo sapiens HECT, UBA and WWE domain containing 1 (HUWE1), mRNA [NM_031407]"
A_33_P3672756	2.97885	XR_112106	LOC284561	ref|XR_112106|ref|XR_110828|ref|XR_114286|gb|AK023809	"PREDICTED: Homo sapiens hypothetical LOC284561 (LOC284561), partial miscRNA [XR_112106]"
A_23_P21134	2.26296	NM_004083	DDIT3	ref|NM_004083|ens|ENST00000346473|gb|AJ301611|gb|AJ301612	"Homo sapiens DNA-damage-inducible transcript 3 (DDIT3), transcript variant 5, mRNA [NM_004083]"
A_24_P289709	3.87747	DQ656067		gb|DQ656067|gb|DQ656066|gb|XM_002343046	"Homo sapiens clone Affy2H6-6, mRNA sequence. [DQ656067]"
A_19_P00802758	2.05381	lincRNA:chr11:34718449-34894824_F		lincRNA:chr11:34718449-34894824_F	lincRNA:chr11:34718449-34894824 forward strand
A_33_P3209214	2.1815	NM_001080495	TNRC18	ref|NM_001080495|ens|ENST00000430969|ens|ENST00000399537|gb|U80753	"Homo sapiens trinucleotide repeat containing 18 (TNRC18), mRNA [NM_001080495]"
A_33_P3214625	2.01126	NM_003866	INPP4B	ref|NM_003866|ref|NM_001101669|ens|ENST00000262992|gb|BX649090	"Homo sapiens inositol polyphosphate-4-phosphatase, type II, 105kDa (INPP4B), transcript variant 1, mRNA [NM_003866]"
A_32_P18440	2.10615	NM_032199	ARID5B	ref|NM_032199|ens|ENST00000279873|gb|BX648835|gb|BX641020	"Homo sapiens AT rich interactive domain 5B (MRF1-like) (ARID5B), mRNA [NM_032199]"
A_33_P3367126	2.41896	NM_001177693	RGNEF	ref|NM_001177693|ref|NM_001080479|ens|ENST00000296794|ens|ENST00000287898	"Homo sapiens 190 kDa guanine nucleotide exchange factor (RGNEF), transcript variant 2, mRNA [NM_001177693]"
A_23_P51187	2.08812	NM_002744	PRKCZ	ref|NM_002744|ref|NM_001033581|ref|NM_001033582|ens|ENST00000400921	"Homo sapiens protein kinase C, zeta (PRKCZ), transcript variant 1, mRNA [NM_002744]"
A_19_P00320405	2.1254	lincRNA:chr4:90602791-90641323_R		lincRNA:chr4:90602791-90641323_R	lincRNA:chr4:90602791-90641323 reverse strand
A_33_P3301709	2.18771	NM_001098722	GNG4	ref|NM_001098722|ref|NM_001098721|ref|NM_004485|ens|ENST00000391854	"Homo sapiens guanine nucleotide binding protein (G protein), gamma 4 (GNG4), transcript variant 1, mRNA [NM_001098722]"
A_33_P3314212	2.38379	NM_003631	PARG	ref|NM_003631|gb|DQ867088|gb|AY575848|gb|AY575849	"Homo sapiens poly (ADP-ribose) glycohydrolase (PARG), mRNA [NM_003631]"
A_19_P00322225	2.93083	lincRNA:chr6:53493403-53495987_F		lincRNA:chr6:53493403-53495987_F	lincRNA:chr6:53493403-53495987 forward strand
A_23_P7976	2.62261	NM_005321	HIST1H1E	ref|NM_005321|ens|ENST00000304218|gb|AK313681|gb|EF065554	"Homo sapiens histone cluster 1, H1e (HIST1H1E), mRNA [NM_005321]"
A_32_P74409	4.69484	NM_001145033	C11orf96	ref|NM_001145033|gb|BC052560	"Homo sapiens chromosome 11 open reading frame 96 (C11orf96), mRNA [NM_001145033]"
A_19_P00804357	2.01532	lincRNA:chr6:72017387-72024304_F		lincRNA:chr6:72017387-72024304_F	lincRNA:chr6:72017387-72024304 forward strand
A_23_P21976	2.87936	NM_001897	CSPG4	ref|NM_001897|ens|ENST00000308508|gb|X96753|gb|BC033194	"Homo sapiens chondroitin sulfate proteoglycan 4 (CSPG4), mRNA [NM_001897]"
A_33_P3278410	2.18735	NM_001040000	MLLT4	ref|NM_001040000|ens|ENST00000366809|ens|ENST00000466024|ens|ENST00000366805	"Homo sapiens myeloid/lymphoid or mixed-lineage leukemia (trithorax homolog, Drosophila); translocated to, 4 (MLLT4), mRNA [NM_001040000]"
A_32_P305020	2.14225	NM_001098722	GNG4	ref|NM_001098722|ref|NM_001098721|ref|NM_004485|ens|ENST00000391854	"Homo sapiens guanine nucleotide binding protein (G protein), gamma 4 (GNG4), transcript variant 1, mRNA [NM_001098722]"
A_19_P00322454	2.29832	lincRNA:chr3:156470851-156534851_R		lincRNA:chr3:156470851-156534851_R	lincRNA:chr3:156470851-156534851 reverse strand
A_19_P00330169	2.44141	lincRNA:chr12:130608397-130621372_R		lincRNA:chr12:130608397-130621372_R	lincRNA:chr12:130608397-130621372 reverse strand
A_19_P00321671	2.11372	lincRNA:chr4:90602662-90614309_F		lincRNA:chr4:90602662-90614309_F	lincRNA:chr4:90602662-90614309 forward strand
A_24_P334300	5.03525	NM_004113	FGF12	ref|NM_004113|ref|NM_021032|ens|ENST00000264730|ens|ENST00000454309	"Homo sapiens fibroblast growth factor 12 (FGF12), transcript variant 2, mRNA [NM_004113]"
A_19_P00328690	2.2007	lincRNA:chr8:28912381-28922959_R		lincRNA:chr8:28912381-28922959_R	lincRNA:chr8:28912381-28922959 reverse strand
A_19_P00809163	2.21877	lincRNA:chr9:21506160-21506630_F		lincRNA:chr9:21506160-21506630_F	lincRNA:chr9:21506160-21506630 forward strand
A_33_P3223964	2.12359	ENST00000390610	LOC100290415	ens|ENST00000390610|gb|AF533986|gb|FJ039787|gb|AF062249	"Homo sapiens anti-microcystin-LR heavy chain single chain Fv antibody mRNA, partial cds. [AF533986]"
A_19_P00319254	2.49314	lincRNA:chr6:53493370-53496189_F		lincRNA:chr6:53493370-53496189_F	lincRNA:chr6:53493370-53496189 forward strand
A_24_P93967	2.61917	NM_002024	FMR1	ref|NM_002024|ref|NM_001185081|ref|NM_001185075|ref|NM_001185082	"Homo sapiens fragile X mental retardation 1 (FMR1), transcript variant ISO1, mRNA [NM_002024]"
A_33_P3310246	2.56476	ENST00000380970		ens|ENST00000380970|ref|XR_110543|ref|XR_110680|ref|XR_113015	"PREDICTED: Homo sapiens FLJ45974 protein (FLJ45974), miscRNA [XR_110543]"
A_24_P879740	2.80348	NM_005909	MAP1B	ref|NM_005909|ens|ENST00000296755|gb|CR595522|gb|CR613305	"Homo sapiens microtubule-associated protein 1B (MAP1B), mRNA [NM_005909]"
A_24_P235429	2.44798	NM_005502	ABCA1	ref|NM_005502|ens|ENST00000374736|gb|AK027864|gb|DJ026143	"Homo sapiens ATP-binding cassette, sub-family A (ABC1), member 1 (ABCA1), mRNA [NM_005502]"
A_24_P367432	2.89017	ENST00000390633	LOC100133862	ens|ENST00000390633|gb|AF174042|gb|GQ232965|gb|AJ132852	Rheumatoid factor RF-IP9 Fragment [Source:UniProtKB/TrEMBL;Acc:A2J1M2] [ENST00000390633]
A_24_P333326	2.55689	NM_203355	CTAGE5	ref|NM_203355|ref|NM_005930|ref|NM_203356|ref|NM_203354	"Homo sapiens CTAGE family, member 5 (CTAGE5), transcript variant 3, mRNA [NM_203355]"
A_19_P00316705	4.1425	lincRNA:chr4:90602662-90615087_F		lincRNA:chr4:90602662-90615087_F	lincRNA:chr4:90602662-90615087 forward strand
A_33_P3343316	2.24719	NM_031469	SH3BGRL2	ref|NM_031469|ens|ENST00000392958|ens|ENST00000369838|gb|AK074506	"Homo sapiens SH3 domain binding glutamic acid-rich protein like 2 (SH3BGRL2), mRNA [NM_031469]"
A_33_P3306654	2.91715	NR_024480	LOC100131551	ref|NR_024480|ens|ENST00000414120|gb|CR617813	"Homo sapiens hypothetical LOC100131551 (LOC100131551), non-coding RNA [NR_024480]"
A_23_P303671	4.40723	NM_001393	ECM2	ref|NM_001393|ref|NM_001197295|ens|ENST00000344604|gb|BC105958	"Homo sapiens extracellular matrix protein 2, female organ and adipocyte specific (ECM2), transcript variant 1, mRNA [NM_001393]"
A_33_P3305536	2.42131	ENST00000437814		ens|ENST00000437814|gb|AK091261|gb|BC105287|ens|ENST00000403099	methyltransferase 5 domain containing 1 [Source:HGNC Symbol;Acc:26606] [ENST00000437814]
A_19_P00330436	2.6178	lincRNA:chr13:56235474-56268649_F		lincRNA:chr13:56235474-56268649_F	lincRNA:chr13:56235474-56268649 forward strand
A_19_P00806759	4.58716	lincRNA:chr16:50673349-50690474_R		lincRNA:chr16:50673349-50690474_R	lincRNA:chr16:50673349-50690474 reverse strand
A_23_P163235	2.23564	NM_001015001	CKMT1A	ref|NM_001015001|ref|NM_020990|ens|ENST00000450086|ens|ENST00000438947	"Homo sapiens creatine kinase, mitochondrial 1A (CKMT1A), nuclear gene encoding mitochondrial protein, mRNA [NM_001015001]"
A_23_P420610	2.36686	NM_138782	FCHO2	ref|NM_138782|ref|NM_001146032|ens|ENST00000287761|ens|ENST00000341845	"Homo sapiens FCH domain only 2 (FCHO2), transcript variant 1, mRNA [NM_138782]"
A_33_P3311750	2.24517	NM_014695	CCDC144A	ref|NM_014695|ref|NR_023380|ref|NR_036647|ens|ENST00000436980	"Homo sapiens coiled-coil domain containing 144A (CCDC144A), mRNA [NM_014695]"
A_19_P00808452	2.23914	lincRNA:chr11:70522127-70719227_R		lincRNA:chr11:70522127-70719227_R	lincRNA:chr11:70522127-70719227 reverse strand
A_19_P00315804	2.18579	lincRNA:chr9:2530903-2539456_R		lincRNA:chr9:2530903-2539456_R	lincRNA:chr9:2530903-2539456 reverse strand
A_33_P3220277	2.9985	ENST00000398782		ens|ENST00000398782|gb|BC009700|gb|BC108741	ribosome binding protein 1 homolog 180kDa (dog) [Source:HGNC Symbol;Acc:10448] [ENST00000398782]
A_33_P3405848	2.37248	NM_175719	TPO	ref|NM_175719|ref|NM_175721|ref|NM_000547|ref|NM_175722	"Homo sapiens thyroid peroxidase (TPO), transcript variant 2, mRNA [NM_175719]"
A_23_P307860	3.34784	NM_174959	SVOPL	ref|NM_174959|ref|NM_001139456|ens|ENST00000478865|ens|ENST00000441685	"Homo sapiens SVOP-like (SVOPL), transcript variant 2, mRNA [NM_174959]"
A_23_P216094	2.08117	NM_004318	ASPH	ref|NM_004318|ref|NM_001164750|ens|ENST00000379454|gb|BC166658	"Homo sapiens aspartate beta-hydroxylase (ASPH), transcript variant 1, mRNA [NM_004318]"
A_33_P3376971	2.78164	NM_024111	CHAC1	ref|NM_024111|ref|NM_001142776|ens|ENST00000249798|ens|ENST00000446533	"Homo sapiens ChaC, cation transport regulator homolog 1 (E. coli) (CHAC1), transcript variant 1, mRNA [NM_024111]"
A_23_P156861	3.3557	NM_012419	RGS17	ref|NM_012419|ens|ENST00000206262|ens|ENST00000367225|gb|BT006997	"Homo sapiens regulator of G-protein signaling 17 (RGS17), mRNA [NM_012419]"
A_33_P3232294	2.25581	NM_002223	ITPR2	ref|NM_002223|ens|ENST00000242737|ens|ENST00000381340|ens|ENST00000451599	"Homo sapiens inositol 1,4,5-triphosphate receptor, type 2 (ITPR2), mRNA [NM_002223]"
A_33_P3233005	2.1245	NM_017643	MBTD1	ref|NM_017643|ens|ENST00000389496|ens|ENST00000376381|ens|ENST00000393180	"Homo sapiens mbt domain containing 1 (MBTD1), mRNA [NM_017643]"
A_33_P3304293	2.56213	NM_001042751	STAG2	ref|NM_001042751|ref|NM_006603|ref|NM_001042749|ref|NM_001042750	"Homo sapiens stromal antigen 2 (STAG2), transcript variant 3, mRNA [NM_001042751]"
A_33_P3315764	3.30797	NM_000546	TP53	ref|NM_000546|ref|NM_001126112|ref|NM_001126113|ref|NM_001126114	"Homo sapiens tumor protein p53 (TP53), transcript variant 1, mRNA [NM_000546]"
A_19_P00321977	2.31107	lincRNA:chr11:65266958-65268504_R		lincRNA:chr11:65266958-65268504_R	lincRNA:chr11:65266958-65268504 reverse strand
A_19_P00801955	2.54323	lincRNA:chr3:88108535-88125594_R		lincRNA:chr3:88108535-88125594_R	lincRNA:chr3:88108535-88125594 reverse strand
A_19_P00331281	3.02939	lincRNA:chr4:11431452-11452602_R		lincRNA:chr4:11431452-11452602_R	lincRNA:chr4:11431452-11452602 reverse strand
A_23_P397120	2.01288	NM_001136503	C19orf77	ref|NM_001136503|ens|ENST00000215531|gb|BC146979|gb|BC146984	"Homo sapiens chromosome 19 open reading frame 77 (C19orf77), mRNA [NM_001136503]"
A_33_P3423984	2.8169	ENST00000333488		ens|ENST00000333488|ens|ENST00000508898|gb|AK096458	"palladin, cytoskeletal associated protein [Source:HGNC Symbol;Acc:17068] [ENST00000333488]"
A_19_P00331350	2.16357	lincRNA:chr8:130695693-130741043_R		lincRNA:chr8:130695693-130741043_R	lincRNA:chr8:130695693-130741043 reverse strand
A_19_P00316628	2.02552	lincRNA:chr6:4010921-4014779_R		lincRNA:chr6:4010921-4014779_R	lincRNA:chr6:4010921-4014779 reverse strand
A_19_P00322076	2.04834	lincRNA:chr15:40356515-40357902_R		lincRNA:chr15:40356515-40357902_R	lincRNA:chr15:40356515-40357902 reverse strand
A_19_P00318280	2.46792	lincRNA:chr7:130598222-130606452_F		lincRNA:chr7:130598222-130606452_F	lincRNA:chr7:130598222-130606452 forward strand
A_32_P57810	2.08986	NM_052916	RNF157	ref|NM_052916|ens|ENST00000319945|ens|ENST00000269391|gb|AK091467	"Homo sapiens ring finger protein 157 (RNF157), mRNA [NM_052916]"
A_23_P66011	3.24992	NM_019065	NECAB2	ref|NM_019065|ens|ENST00000305202|gb|BC131615|gb|AK127376	"Homo sapiens N-terminal EF-hand calcium binding protein 2 (NECAB2), mRNA [NM_019065]"
A_33_P3229702	2.13447	NM_053284	WFIKKN1	ref|NM_053284|ens|ENST00000319070|gb|AK314757|gb|BC101606	"Homo sapiens WAP, follistatin/kazal, immunoglobulin, kunitz and netrin domain containing 1 (WFIKKN1), mRNA [NM_053284]"
A_32_P5480	2.94118	NM_203463	LASS6	ref|NM_203463|ens|ENST00000305747|gb|AK123214|gb|AK024891	"Homo sapiens LAG1 homolog, ceramide synthase 6 (LASS6), mRNA [NM_203463]"
A_19_P00806107	2.39292	lincRNA:chr6:53480866-53497141_R		lincRNA:chr6:53480866-53497141_R	lincRNA:chr6:53480866-53497141 reverse strand
A_24_P53282	2.24972	NM_001304	CPD	ref|NM_001304|ref|NM_001199775|ens|ENST00000225719|gb|BC020457	"Homo sapiens carboxypeptidase D (CPD), transcript variant 1, mRNA [NM_001304]"
A_19_P00321648	3.0931	lincRNA:chr3:194014411-194030493_R		lincRNA:chr3:194014411-194030493_R	lincRNA:chr3:194014411-194030493 reverse strand
A_24_P659836	2.02265	NM_001123225	C22orf41	ref|NM_001123225|ens|ENST00000406915	"Homo sapiens chromosome 22 open reading frame 41 (C22orf41), mRNA [NM_001123225]"
A_23_P61317	2.85796	NM_182536	GKN2	ref|NM_182536|ens|ENST00000328895|gb|AJ966788|gb|AY358664	"Homo sapiens gastrokine 2 (GKN2), mRNA [NM_182536]"
A_23_P87532	2.01126	NM_001002259	CAPRIN2	ref|NM_001002259|ref|NM_032156|ref|NM_023925|ens|ENST00000454014	"Homo sapiens caprin family member 2 (CAPRIN2), transcript variant 1, mRNA [NM_001002259]"
A_23_P124619	2.3175	NM_020672	S100A14	ref|NM_020672|ens|ENST00000344616|ens|ENST00000368702|ens|ENST00000368701	"Homo sapiens S100 calcium binding protein A14 (S100A14), mRNA [NM_020672]"
A_33_P3408983	2.17108	NM_001127511	APC	ref|NM_001127511|ref|NM_001127510|ref|NM_000038|ens|ENST00000395617	"Homo sapiens adenomatous polyposis coli (APC), transcript variant 1, mRNA [NM_001127511]"
A_33_P3424577	2.21484	A23747		gb|A23747|gb|EF101778|gb|AY834220|gb|L07294	"Homo sapiens T cell receptor beta chain mRNA, complete cds. [EF101778]"
A_33_P3477521	2.76778	ENST00000499842		ens|ENST00000499842|ref|XR_109401|ref|XR_111715|ref|XR_115119	"PREDICTED: Homo sapiens hypothetical LOC284080 (LOC284080), partial miscRNA [XR_109401]"
A_19_P00813352	2.37248	lincRNA:chr18:46516702-46522427_R		lincRNA:chr18:46516702-46522427_R	lincRNA:chr18:46516702-46522427 reverse strand
A_32_P526255	4.66418	NM_001145717	PNPLA1	ref|NM_001145717|ref|NM_173676|ref|NM_001145716|ens|ENST00000457797	"Homo sapiens patatin-like phospholipase domain containing 1 (PNPLA1), transcript variant 3, mRNA [NM_001145717]"
A_33_P3224324	4.11353	NM_001143836	NOX4	ref|NM_001143836|ref|NM_001143837|ref|NM_016931|ref|NR_026571	"Homo sapiens NADPH oxidase 4 (NOX4), transcript variant 2, mRNA [NM_001143836]"
A_33_P3366584	2.19829	NM_001005179	OR56A4	ref|NM_001005179|ens|ENST00000330728|gb|BC136986	"Homo sapiens olfactory receptor, family 56, subfamily A, member 4 (OR56A4), mRNA [NM_001005179]"
A_33_P3266993	2.41022	XM_003118742	LOC100506344	ref|XM_003118742|ref|XM_003119680|ref|XM_003120887|gb|AK130024	"PREDICTED: Homo sapiens hypothetical protein LOC100506344 (LOC100506344), mRNA [XM_003118742]"
A_24_P811704	2.24719	NM_003622	PPFIBP1	ref|NM_003622|ref|NM_001198916|ref|NM_177444|ref|NM_001198915	"Homo sapiens PTPRF interacting protein, binding protein 1 (liprin beta 1) (PPFIBP1), transcript variant 1, mRNA [NM_003622]"
A_23_P163227	2.09074	NM_001015001	CKMT1A	ref|NM_001015001|ref|NM_020990|ens|ENST00000448957|ens|ENST00000424065	"Homo sapiens creatine kinase, mitochondrial 1A (CKMT1A), nuclear gene encoding mitochondrial protein, mRNA [NM_001015001]"
A_24_P7790	2.17723	NM_172006	WFDC10B	ref|NM_172006|ref|NM_172131|ens|ENST00000330523|ens|ENST00000335769	"Homo sapiens WAP four-disulfide core domain 10B (WFDC10B), transcript variant 1, mRNA [NM_172006]"
A_33_P3376965	3.42466	NM_024111	CHAC1	ref|NM_024111|ref|NM_001142776|ens|ENST00000397434|ens|ENST00000487220	"Homo sapiens ChaC, cation transport regulator homolog 1 (E. coli) (CHAC1), transcript variant 1, mRNA [NM_024111]"
A_24_P712562	2.16076	NM_001085430	C17orf67	ref|NM_001085430|ens|ENST00000397862|ens|ENST00000397861|gb|CR612053	"Homo sapiens chromosome 17 open reading frame 67 (C17orf67), mRNA [NM_001085430]"
A_32_P203029	2.24115	NM_205849	FAM9B	ref|NM_205849|ens|ENST00000461107|ens|ENST00000472522|ens|ENST00000327220	"Homo sapiens family with sequence similarity 9, member B (FAM9B), mRNA [NM_205849]"
A_33_P3241316	2.01005	NM_213600	PLA2G4F	ref|NM_213600|ref|NR_033151|ens|ENST00000357924|ens|ENST00000443825	"Homo sapiens phospholipase A2, group IVF (PLA2G4F), transcript variant 1, mRNA [NM_213600]"
A_23_P89431	0.476781	NM_002982	CCL2	ref|NM_002982|ens|ENST00000225831|gb|S69738|gb|M24545	"Homo sapiens chemokine (C-C motif) ligand 2 (CCL2), mRNA [NM_002982]"
A_33_P3382924	0.276717	NM_003118	SPARC	ref|NM_003118|ens|ENST00000231061|gb|CR609946|gb|CR615879	"Homo sapiens secreted protein, acidic, cysteine-rich (osteonectin) (SPARC), mRNA [NM_003118]"
A_33_P3330323	0.441618	NM_001080541	MGA	ref|NM_001080541|ref|NM_001164273|ens|ENST00000219905|ens|ENST00000389936	"Homo sapiens MAX gene associated (MGA), transcript variant 2, mRNA [NM_001080541]"
A_23_P121851	0.282845	NM_018935	PCDHB15	ref|NM_018935|ens|ENST00000231173|gb|AK312794|gb|AF152494	"Homo sapiens protocadherin beta 15 (PCDHB15), mRNA [NM_018935]"
A_23_P33875	0.417763	NM_001034832	SSX4B	ref|NM_001034832|ref|NM_001040612|ref|NM_005636|ref|NM_175729	"Homo sapiens synovial sarcoma, X breakpoint 4B (SSX4B), transcript variant 1, mRNA [NM_001034832]"
A_23_P24997	0.129001	NM_000075	CDK4	ref|NM_000075|ens|ENST00000312990|ens|ENST00000257904|gb|CR608247	"Homo sapiens cyclin-dependent kinase 4 (CDK4), mRNA [NM_000075]"
A_23_P216023	0.488854	NM_001146	ANGPT1	ref|NM_001146|ref|NM_001199859|ens|ENST00000395820|ens|ENST00000517746	"Homo sapiens angiopoietin 1 (ANGPT1), transcript variant 1, mRNA [NM_001146]"
A_23_P202837	0.273703	NM_053056	CCND1	ref|NM_053056|ens|ENST00000227507|gb|FV458871|gb|FV467570	"Homo sapiens cyclin D1 (CCND1), mRNA [NM_053056]"
A_23_P113283	0.450877	NM_022470	ZMAT3	ref|NM_022470|ref|NM_152240|ens|ENST00000432729|ens|ENST00000441601	"Homo sapiens zinc finger, matrin-type 3 (ZMAT3), transcript variant 1, mRNA [NM_022470]"
A_24_P45446	0.400978	NM_052941	GBP4	ref|NM_052941|ens|ENST00000471938|ens|ENST00000355754|gb|AK131094	"Homo sapiens guanylate binding protein 4 (GBP4), mRNA [NM_052941]"
A_24_P58529	0.469682	NM_032704	TUBA1C	ref|NM_032704|ref|NM_006082|ens|ENST00000318973|ens|ENST00000301072	"Homo sapiens tubulin, alpha 1c (TUBA1C), mRNA [NM_032704]"
A_32_P32254	0.376393	NM_001848	COL6A1	ref|NM_001848|ens|ENST00000361866|ens|ENST00000498614|gb|CR602939	"Homo sapiens collagen, type VI, alpha 1 (COL6A1), mRNA [NM_001848]"
A_23_P408955	0.221499	NM_004091	E2F2	ref|NM_004091|ens|ENST00000361729|gb|AK092799|gb|AF086395	"Homo sapiens E2F transcription factor 2 (E2F2), mRNA [NM_004091]"
A_23_P42975	0.429812	NM_002736	PRKAR2B	ref|NM_002736|ens|ENST00000265717|gb|M31158|gb|CR604245	"Homo sapiens protein kinase, cAMP-dependent, regulatory, type II, beta (PRKAR2B), mRNA [NM_002736]"
A_23_P58321	0.445812	NM_001237	CCNA2	ref|NM_001237|ens|ENST00000274026|gb|CR407692|gb|AK291931	"Homo sapiens cyclin A2 (CCNA2), mRNA [NM_001237]"
A_23_P83098	0.34715	NM_000689	ALDH1A1	ref|NM_000689|ens|ENST00000451134|ens|ENST00000297785|gb|AF003341	"Homo sapiens aldehyde dehydrogenase 1 family, member A1 (ALDH1A1), mRNA [NM_000689]"
A_23_P116898	0.21846	NM_000014	A2M	ref|NM_000014|ens|ENST00000318602|ens|ENST00000495709|ens|ENST00000495442	"Homo sapiens alpha-2-macroglobulin (A2M), mRNA [NM_000014]"
A_23_P10025	0.0632563	NM_006159	NELL2	ref|NM_006159|ref|NM_001145108|ref|NM_001145107|ref|NM_001145110	"Homo sapiens NEL-like 2 (chicken) (NELL2), transcript variant 2, mRNA [NM_006159]"
A_33_P3231247	0.344685	ENST00000419982	LOC727838	ens|ENST00000419982	Putative uncharacterized protein ENSP00000391318 [Source:UniProtKB/TrEMBL;Acc:C9J3I8] [ENST00000419982]
A_24_P237778	0.403568	NM_020379	MAN1C1	ref|NM_020379|ens|ENST00000263979|ens|ENST00000374329|ens|ENST00000374331	"Homo sapiens mannosidase, alpha, class 1C, member 1 (MAN1C1), mRNA [NM_020379]"
A_24_P166663	0.400705	NM_001259	CDK6	ref|NM_001259|ref|NM_001145306|ens|ENST00000265734|gb|BC012914	"Homo sapiens cyclin-dependent kinase 6 (CDK6), transcript variant 1, mRNA [NM_001259]"
A_24_P10214	0.374756	NM_014178	STXBP6	ref|NM_014178|ens|ENST00000358326|ens|ENST00000419632|gb|DQ893127	"Homo sapiens syntaxin binding protein 6 (amisyn) (STXBP6), mRNA [NM_014178]"
A_33_P3366575	0.455872	NM_018698	NXT2	ref|NM_018698|ens|ENST00000372103|ens|ENST00000372107|ens|ENST00000218004	"Homo sapiens nuclear transport factor 2-like export factor 2 (NXT2), mRNA [NM_018698]"
A_33_P3317880	0.405071	NR_023392	ZNF252	ref|NR_023392|gb|BC051730|gb|AK128723|gb|BX106077	"Homo sapiens zinc finger protein 252 (ZNF252), non-coding RNA [NR_023392]"
A_33_P3313055	0.384468	NM_000435	NOTCH3	ref|NM_000435|ens|ENST00000263388|gb|CR611252|gb|U97669	"Homo sapiens notch 3 (NOTCH3), mRNA [NM_000435]"
A_33_P3367860	0.356328	NM_000738	CHRM1	ref|NM_000738|ens|ENST00000306960|gb|BC007740|gb|BC022984	"Homo sapiens cholinergic receptor, muscarinic 1 (CHRM1), mRNA [NM_000738]"
A_23_P114883	0.326659	NM_002023	FMOD	ref|NM_002023|ens|ENST00000354955|ens|ENST00000464898|ens|ENST00000435105	"Homo sapiens fibromodulin (FMOD), mRNA [NM_002023]"
A_24_P286569	0.468472	NM_018697	LANCL2	ref|NM_018697|ens|ENST00000254770|gb|BC070049|gb|AJ278245	"Homo sapiens LanC lantibiotic synthetase component C-like 2 (bacterial) (LANCL2), mRNA [NM_018697]"
A_33_P3242039	0.478194	XM_001715433		gb|XM_001715433	"PREDICTED: Homo sapiens hypothetical LOC100130905 (LOC100130905), mRNA [XM_001715433]"
A_33_P3237260	0.337109	NM_198498	C11orf53	ref|NM_198498|ens|ENST00000280325|gb|BC039669	"Homo sapiens chromosome 11 open reading frame 53 (C11orf53), mRNA [NM_198498]"
A_24_P350589	0.11217	NM_020724	RNF150	ref|NM_020724|ens|ENST00000306799|ens|ENST00000420921|ens|ENST00000379512	"Homo sapiens ring finger protein 150 (RNF150), mRNA [NM_020724]"
A_24_P346855	0.128999	NM_002417	MKI67	ref|NM_002417|ref|NM_001145966|ens|ENST00000368654|ens|ENST00000368653	"Homo sapiens antigen identified by monoclonal antibody Ki-67 (MKI67), transcript variant 1, mRNA [NM_002417]"
A_33_P3357954	0.49965	NM_004956	ETV1	ref|NM_004956|ref|NM_001163147|ref|NM_001163148|ref|NM_001163150	"Homo sapiens ets variant 1 (ETV1), transcript variant 1, mRNA [NM_004956]"
A_33_P3263533	0.0986475	NM_001165963	SCN1A	ref|NM_001165963|ref|NM_006920|ref|NM_001165964|ens|ENST00000303395	"Homo sapiens sodium channel, voltage-gated, type I, alpha subunit (SCN1A), transcript variant 1, mRNA [NM_001165963]"
A_23_P7212	0.465636	NM_000204	CFI	ref|NM_000204|ens|ENST00000512148|ens|ENST00000504853|ens|ENST00000394634	"Homo sapiens complement factor I (CFI), mRNA [NM_000204]"
A_23_P13740	0.459495	NM_014903	NAV3	ref|NM_014903|ens|ENST00000378640|ens|ENST00000228327|ens|ENST00000397909	"Homo sapiens neuron navigator 3 (NAV3), mRNA [NM_014903]"
A_24_P400324	0.480169	NM_015204	THSD7A	ref|NM_015204|ens|ENST00000262042|ens|ENST00000408005|ens|ENST00000423059	"Homo sapiens thrombospondin, type I, domain containing 7A (THSD7A), mRNA [NM_015204]"
A_24_P941557	0.302371	NM_001011703	FAM125B	ref|NM_001011703|ens|ENST00000489637|gb|BC028675|gb|BC041601	"Homo sapiens family with sequence similarity 125, member B (FAM125B), transcript variant 2, mRNA [NM_001011703]"
A_33_P3214072	0.384364	XM_001129558	LOC729175	ref|XM_001129558|ref|XM_001131204|ref|XM_001717514	"PREDICTED: Homo sapiens hypothetical protein LOC729175 (LOC729175), mRNA [XM_001129558]"
A_23_P140427	0.449519	NM_016337	EVL	ref|NM_016337|ens|ENST00000402714|ens|ENST00000392920|gb|CR625255	"Homo sapiens Enah/Vasp-like (EVL), mRNA [NM_016337]"
A_23_P408249	0.109444	NM_002591	PCK1	ref|NM_002591|ens|ENST00000467047|ens|ENST00000319441|gb|BX648510	"Homo sapiens phosphoenolpyruvate carboxykinase 1 (soluble) (PCK1), mRNA [NM_002591]"
A_23_P403745	0.461894	NM_138383	MTSS1L	ref|NM_138383|ens|ENST00000254951|ens|ENST00000338779|gb|BC011452	"Homo sapiens metastasis suppressor 1-like (MTSS1L), mRNA [NM_138383]"
A_23_P395404	0.469263	NM_019851	FGF20	ref|NM_019851|ens|ENST00000180166|gb|AB044277	"Homo sapiens fibroblast growth factor 20 (FGF20), mRNA [NM_019851]"
A_23_P28886	0.161202	NM_002592	PCNA	ref|NM_002592|ref|NM_182649|ens|ENST00000379160|ens|ENST00000379143	"Homo sapiens proliferating cell nuclear antigen (PCNA), transcript variant 1, mRNA [NM_002592]"
A_23_P215956	0.335008	NM_002467	MYC	ref|NM_002467|ens|ENST00000377970|gb|AK303921|gb|V00568	"Homo sapiens v-myc myelocytomatosis viral oncogene homolog (avian) (MYC), mRNA [NM_002467]"
A_23_P155979	0.496278	NM_001963	EGF	ref|NM_001963|ref|NM_001178130|ref|NM_001178131|ens|ENST00000509996	"Homo sapiens epidermal growth factor (EGF), transcript variant 1, mRNA [NM_001963]"
A_33_P3374289	0.49232	NM_144661	C10orf82	ref|NM_144661|ens|ENST00000388884|ens|ENST00000467153|ens|ENST00000369210	"Homo sapiens chromosome 10 open reading frame 82 (C10orf82), mRNA [NM_144661]"
A_23_P212050	0.142755	NM_000055	BCHE	ref|NM_000055|ens|ENST00000482958|ens|ENST00000497011|ens|ENST00000264381	"Homo sapiens butyrylcholinesterase (BCHE), mRNA [NM_000055]"
A_23_P103601	0.499326	NM_020379	MAN1C1	ref|NM_020379|ens|ENST00000263979|ens|ENST00000374329|ens|ENST00000374331	"Homo sapiens mannosidase, alpha, class 1C, member 1 (MAN1C1), mRNA [NM_020379]"
A_23_P49060	0.431835	NM_181642	SPINT1	ref|NM_181642|ref|NM_003710|ref|NM_001032367|ens|ENST00000431806	"Homo sapiens serine peptidase inhibitor, Kunitz type 1 (SPINT1), transcript variant 1, mRNA [NM_181642]"
A_23_P80503	0.448793	NM_133631	ROBO1	ref|NM_133631|ref|NM_001145845|ref|NM_002941|ens|ENST00000466906	"Homo sapiens roundabout, axon guidance receptor, homolog 1 (Drosophila) (ROBO1), transcript variant 2, mRNA [NM_133631]"
A_23_P22682	0.379593	NM_016608	ARMCX1	ref|NM_016608|ens|ENST00000372829|gb|CR616090|gb|AK074785	"Homo sapiens armadillo repeat containing, X-linked 1 (ARMCX1), mRNA [NM_016608]"
A_23_P87049	0.451528	NM_003105	SORL1	ref|NM_003105|ens|ENST00000260197|gb|Y08110|gb|AK302589	"Homo sapiens sortilin-related receptor, L(DLR class) A repeats-containing (SORL1), mRNA [NM_003105]"
A_33_P3382856	0.288767	NM_133507	DCN	ref|NM_133507|ens|ENST00000393154|ens|ENST00000456569|ens|ENST00000303320	"Homo sapiens decorin (DCN), transcript variant E, mRNA [NM_133507]"
A_33_P3802116	0.488377	AK025743	LOC157860	gb|AK025743|ens|ENST00000519691	"Homo sapiens cDNA: FLJ22090 fis, clone HEP16084. [AK025743]"
A_23_P398854	0.360192	NM_173660	DOK7	ref|NM_173660|ref|NM_001164673|ens|ENST00000515886|ens|ENST00000322004	"Homo sapiens docking protein 7 (DOK7), transcript variant 1, mRNA [NM_173660]"
A_23_P163455	0.485625	NM_002373	MAP1A	ref|NM_002373|ens|ENST00000399453|ens|ENST00000300231|gb|FV295436	"Homo sapiens microtubule-associated protein 1A (MAP1A), mRNA [NM_002373]"
A_23_P167401	0.419833	NM_018931	PCDHB11	ref|NM_018931|ens|ENST00000354757|gb|AK313428|gb|AF152490	"Homo sapiens protocadherin beta 11 (PCDHB11), mRNA [NM_018931]"
A_32_P207124	0.317965	NM_173571	CT47A11	ref|NM_173571|ref|NM_001080137|ref|NM_001080138|ref|NM_001080139	"Homo sapiens cancer/testis antigen family 47, member A11 (CT47A11), mRNA [NM_173571]"
A_23_P103256	0.468845	NM_021023	CFHR3	ref|NM_021023|ref|NM_001166624|ens|ENST00000367427|ens|ENST00000471440	"Homo sapiens complement factor H-related 3 (CFHR3), transcript variant 1, mRNA [NM_021023]"
A_23_P30582	0.484355	NM_004174	SLC9A3	ref|NM_004174|ens|ENST00000507407|ens|ENST00000264938|gb|S83545	"Homo sapiens solute carrier family 9 (sodium/hydrogen exchanger), member 3 (SLC9A3), mRNA [NM_004174]"
A_23_P2041	0.470411	NM_032867	MICALCL	ref|NM_032867|ens|ENST00000256186|gb|AK027872|gb|BQ775663	"Homo sapiens MICAL C-terminal like (MICALCL), mRNA [NM_032867]"
A_19_P00315726	0.483489	lincRNA:chrX:16498858-16499989_R		lincRNA:chrX:16498858-16499989_R	lincRNA:chrX:16498858-16499989 reverse strand
A_23_P70359	0.335042	NR_024277	NCRNA00241	ref|NR_024277|gb|AK026765|gb|AL136708	"Homo sapiens non-protein coding RNA 241 (NCRNA00241), non-coding RNA [NR_024277]"
A_19_P00801766	0.416164	lincRNA:chr22:18419450-18467225_F		lincRNA:chr22:18419450-18467225_F	lincRNA:chr22:18419450-18467225 forward strand
A_23_P210109	0.458674	NM_019885	CYP26B1	ref|NM_019885|ens|ENST00000001146|gb|AF252297|gb|CR749631	"Homo sapiens cytochrome P450, family 26, subfamily B, polypeptide 1 (CYP26B1), mRNA [NM_019885]"
A_23_P64873	0.258051	NM_001920	DCN	ref|NM_001920|ref|NM_133503|ref|NM_133504|ref|NM_133505	"Homo sapiens decorin (DCN), transcript variant A1, mRNA [NM_001920]"
A_23_P62890	0.456892	NM_002053	GBP1	ref|NM_002053|ens|ENST00000370473|ens|ENST00000422952|gb|CR591787	"Homo sapiens guanylate binding protein 1, interferon-inducible, 67kDa (GBP1), mRNA [NM_002053]"
A_24_P271696	0.202	NM_001097592	XAGE1A	ref|NM_001097592|ref|NM_001097594|ref|NM_001097597|ref|NM_001097604	"Homo sapiens X antigen family, member 1A (XAGE1A), transcript variant a, mRNA [NM_001097592]"
A_33_P3474319	0.453947	NM_198277	SLC37A2	ref|NM_198277|ref|NM_001145290|ens|ENST00000403796|ens|ENST00000298280	"Homo sapiens solute carrier family 37 (glycerol-3-phosphate transporter), member 2 (SLC37A2), transcript variant 1, mRNA [NM_198277]"
A_19_P00803789	0.487068	lincRNA:chr11:76454377-76485327_F		lincRNA:chr11:76454377-76485327_F	lincRNA:chr11:76454377-76485327 forward strand
A_23_P368886	0.420362	NM_175856	CHSY3	ref|NM_175856|ens|ENST00000305031|gb|AB086062|gb|BC137325	"Homo sapiens chondroitin sulfate synthase 3 (CHSY3), mRNA [NM_175856]"
A_23_P217297	0.45405	NM_021998	ZNF711	ref|NM_021998|ens|ENST00000395402|ens|ENST00000373165|gb|AY726603	"Homo sapiens zinc finger protein 711 (ZNF711), mRNA [NM_021998]"
A_33_P3348797	0.481301	NM_001135586	C5orf24	ref|NM_001135586|ref|NM_152409|ens|ENST00000338051|ens|ENST00000394976	"Homo sapiens chromosome 5 open reading frame 24 (C5orf24), transcript variant 1, mRNA [NM_001135586]"
A_23_P20068	0.358616	NM_000840	GRM3	ref|NM_000840|ens|ENST00000394720|ens|ENST00000361669|gb|DQ315362	"Homo sapiens glutamate receptor, metabotropic 3 (GRM3), mRNA [NM_000840]"
A_33_P3213792	0.398454	NM_033310	KCNK4	ref|NM_033310|ens|ENST00000394525|ens|ENST00000422670|gb|BC067791	"Homo sapiens potassium channel, subfamily K, member 4 (KCNK4), mRNA [NM_033310]"
A_23_P77731	0.447968	NM_001888	CRYM	ref|NM_001888|ref|NM_001014444|ens|ENST00000396023|ens|ENST00000415987	"Homo sapiens crystallin, mu (CRYM), transcript variant 1, mRNA [NM_001888]"
A_23_P139682	0.227118	NM_002864	PZP	ref|NM_002864|ens|ENST00000381997|ens|ENST00000261336|gb|AK313639	"Homo sapiens pregnancy-zone protein (PZP), mRNA [NM_002864]"
A_19_P00326923	0.384749	lincRNA:chrX:68147000-68166900_F		lincRNA:chrX:68147000-68166900_F	lincRNA:chrX:68147000-68166900 forward strand
A_33_P3241378	0.360672	NR_024583	POM121L8P	ref|NR_024583|ref|XM_002344189|gb|BC034793|gb|BC035394	"Homo sapiens POM121 membrane glycoprotein-like 8 pseudogene (POM121L8P), non-coding RNA [NR_024583]"
A_24_P365015	0.436453	NM_006361	HOXB13	ref|NM_006361|ens|ENST00000290295|gb|AY937237	"Homo sapiens homeobox B13 (HOXB13), mRNA [NM_006361]"
A_23_P48056	0.447067	NM_006825	CKAP4	ref|NM_006825|ens|ENST00000378026|ens|ENST00000258512|ens|ENST00000437873	"Homo sapiens cytoskeleton-associated protein 4 (CKAP4), mRNA [NM_006825]"
A_23_P48237	0.239081	NM_006337	MCRS1	ref|NM_006337|ref|NM_001012300|ens|ENST00000343810|ens|ENST00000357123	"Homo sapiens microspherule protein 1 (MCRS1), transcript variant 1, mRNA [NM_006337]"
A_23_P114740	0.454174	NM_000186	CFH	ref|NM_000186|ref|NM_002113|ens|ENST00000466229|ens|ENST00000367429	"Homo sapiens complement factor H (CFH), transcript variant 1, mRNA [NM_000186]"
A_33_P3323068	0.323687	NM_020133	AGPAT4	ref|NM_020133|ens|ENST00000366905|ens|ENST00000366906|ens|ENST00000436279	"Homo sapiens 1-acylglycerol-3-phosphate O-acyltransferase 4 (lysophosphatidic acid acyltransferase, delta) (AGPAT4), mRNA [NM_020133]"
A_33_P3362611	0.302893	NM_022159	ELTD1	ref|NM_022159|ens|ENST00000370742|gb|AK129766	"Homo sapiens EGF, latrophilin and seven transmembrane domain containing 1 (ELTD1), mRNA [NM_022159]"
A_24_P390909	0.395085	NM_181882	PRX	ref|NM_181882|ref|NM_020956|ens|ENST00000341562|ens|ENST00000324001	"Homo sapiens periaxin (PRX), transcript variant 2, mRNA [NM_181882]"
A_23_P52176	0.480746	NM_003431	ZNF124	ref|NM_003431|ens|ENST00000366499|ens|ENST00000340684|gb|AK054647	"Homo sapiens zinc finger protein 124 (ZNF124), mRNA [NM_003431]"
A_33_P3318288	0.482695	NM_001014975	CFH	ref|NM_001014975|ens|ENST00000391986|ens|ENST00000367428|ens|ENST00000439155	"Homo sapiens complement factor H (CFH), transcript variant 2, mRNA [NM_001014975]"
A_24_P299474	0.44825	NM_001122679	ODZ2	ref|NM_001122679|ens|ENST00000388903|ens|ENST00000403607|gb|CR936703	"Homo sapiens odz, odd Oz/ten-m homolog 2 (Drosophila) (ODZ2), mRNA [NM_001122679]"
A_24_P28722	0.374925	NM_080657	RSAD2	ref|NM_080657|ens|ENST00000382040|gb|AF026941|gb|AF442151	"Homo sapiens radical S-adenosyl methionine domain containing 2 (RSAD2), mRNA [NM_080657]"
A_23_P314145	0.378	NM_005715	UST	ref|NM_005715|ens|ENST00000367463|gb|AB020316|gb|AJ420554	"Homo sapiens uronyl-2-sulfotransferase (UST), mRNA [NM_005715]"
A_23_P94494	0.492684	NM_007005	TLE4	ref|NM_007005|ens|ENST00000462803|ens|ENST00000470872|ens|ENST00000376534	"Homo sapiens transducin-like enhancer of split 4 (E(sp1) homolog, Drosophila) (TLE4), mRNA [NM_007005]"
A_33_P3718274	0.404351	DB296219	LOC285629	gb|DB296219	"DB296219 BNGH42 Homo sapiens cDNA clone BNGH42003641 3', mRNA sequence [DB296219]"
A_23_P65307	0.266049	NM_032229	SLITRK6	ref|NM_032229|ens|ENST00000400286|gb|AK026427|gb|AL137517	"Homo sapiens SLIT and NTRK-like family, member 6 (SLITRK6), mRNA [NM_032229]"
A_23_P205713	0.437311	NM_014178	STXBP6	ref|NM_014178|ens|ENST00000419632|ens|ENST00000445298|gb|AF391153	"Homo sapiens syntaxin binding protein 6 (amisyn) (STXBP6), mRNA [NM_014178]"
A_23_P130547	0.470168	NM_001005191	OR7D4	ref|NM_001005191|ens|ENST00000308682|gb|BC137147|gb|BC137162	"Homo sapiens olfactory receptor, family 7, subfamily D, member 4 (OR7D4), mRNA [NM_001005191]"
A_23_P154972	0.377786	NM_080740	ZNF280A	ref|NM_080740|ens|ENST00000302097|gb|AK093108|gb|AB489187	"Homo sapiens zinc finger protein 280A (ZNF280A), mRNA [NM_080740]"
A_32_P29965	0.463263	NM_005365	MAGEA9	ref|NM_005365|ref|NM_001080790|ens|ENST00000298974|ens|ENST00000243314	"Homo sapiens melanoma antigen family A, 9 (MAGEA9), mRNA [NM_005365]"
A_23_P409623	0.153844	NM_003621	PPFIBP2	ref|NM_003621|ens|ENST00000299492|gb|AF034803|gb|AK097449	"Homo sapiens PTPRF interacting protein, binding protein 2 (liprin beta 2) (PPFIBP2), mRNA [NM_003621]"
A_23_P331748	0.195339	NM_001772	CD33	ref|NM_001772|ref|NM_001082618|ens|ENST00000262262|ens|ENST00000421133	"Homo sapiens CD33 molecule (CD33), transcript variant 1, mRNA [NM_001772]"
A_33_P3248439	0.258913	NM_033446	FAM125B	ref|NM_033446|ens|ENST00000361171|ens|ENST00000485886|gb|AK024432	"Homo sapiens family with sequence similarity 125, member B (FAM125B), transcript variant 1, mRNA [NM_033446]"
A_23_P62741	0.393716	NM_022159	ELTD1	ref|NM_022159|ens|ENST00000370739|ens|ENST00000401034|ens|ENST00000370742	"Homo sapiens EGF, latrophilin and seven transmembrane domain containing 1 (ELTD1), mRNA [NM_022159]"
A_33_P3382999	0.0904274	NM_001085382	PSAPL1	ref|NM_001085382|ens|ENST00000319098|gb|AK097698|gb|BC068579	"Homo sapiens prosaposin-like 1 (gene/pseudogene) (PSAPL1), mRNA [NM_001085382]"
A_23_P388331	0.284026	NM_001187	BAGE	ref|NM_001187|gb|U19180|gb|BC017024|tc|NP117365	"Homo sapiens B melanoma antigen (BAGE), mRNA [NM_001187]"
A_23_P412186	0.391343	NR_023392	ZNF252	ref|NR_023392|ens|ENST00000355436|ens|ENST00000426361|ens|ENST00000427606	"Homo sapiens zinc finger protein 252 (ZNF252), non-coding RNA [NR_023392]"
A_23_P42282	0.325298	NM_001002029	C4B	ref|NM_001002029|ref|NM_007293|ens|ENST00000463249|ens|ENST00000491876	"Homo sapiens complement component 4B (Chido blood group) (C4B), mRNA [NM_001002029]"
A_23_P2674	0.432246	NM_002272	KRT4	ref|NM_002272|ens|ENST00000293774|ens|ENST00000458244|ens|ENST00000434008	"Homo sapiens keratin 4 (KRT4), mRNA [NM_002272]"
A_33_P3389008	0.431444	NM_014394	GHITM	ref|NM_014394|gb|AF078863	"Homo sapiens growth hormone inducible transmembrane protein (GHITM), mRNA [NM_014394]"
A_23_P41789	0.415991	NM_001017372	SLC27A6	ref|NM_001017372|ref|NM_014031|ens|ENST00000506176|ens|ENST00000262462	"Homo sapiens solute carrier family 27 (fatty acid transporter), member 6 (SLC27A6), transcript variant 2, mRNA [NM_001017372]"
A_24_P710999	0.3335				Unknown
A_23_P373584	0.190752	NM_139167	SGCZ	ref|NM_139167|ens|ENST00000382080|ens|ENST00000329135|gb|AY028700	"Homo sapiens sarcoglycan, zeta (SGCZ), mRNA [NM_139167]"
A_23_P254831	0.303435	NM_002364	MAGEB2	ref|NM_002364|ens|ENST00000378988|gb|CR590008|gb|CR618278	"Homo sapiens melanoma antigen family B, 2 (MAGEB2), mRNA [NM_002364]"
A_33_P3319625	0.465484	NM_001134673	NFIA	ref|NM_001134673|ref|NM_001145511|ref|NM_001145512|ens|ENST00000371191	"Homo sapiens nuclear factor I/A (NFIA), transcript variant 1, mRNA [NM_001134673]"
A_23_P211401	0.374308	NM_001039570	KREMEN1	ref|NM_001039570|ref|NM_032045|ens|ENST00000407188|ens|ENST00000327813	"Homo sapiens kringle containing transmembrane protein 1 (KREMEN1), transcript variant 3, mRNA [NM_001039570]"
A_24_P322353	0.454649	NM_024430	PSTPIP2		"Homo sapiens proline-serine-threonine phosphatase interacting protein 2 (PSTPIP2), mRNA [NM_024430]"
A_24_P92472	0.466788	NM_000204	CFI	ref|NM_000204|ens|ENST00000512148|ens|ENST00000504853|ens|ENST00000394634	"Homo sapiens complement factor I (CFI), mRNA [NM_000204]"
A_23_P83094	0.437867	NM_007005	TLE4	ref|NM_007005|gb|FV364425|gb|AF068197|gb|BC060038	"Homo sapiens transducin-like enhancer of split 4 (E(sp1) homolog, Drosophila) (TLE4), mRNA [NM_007005]"
A_23_P331049	0.45939	NM_006426	DPYSL4	ref|NM_006426|ens|ENST00000338492|ens|ENST00000368629|gb|AB006713	"Homo sapiens dihydropyrimidinase-like 4 (DPYSL4), mRNA [NM_006426]"
A_23_P96633	0.450653	NM_001031705	CXorf48	ref|NM_001031705|ref|NM_017863|ens|ENST00000344129|ens|ENST00000276241	"Homo sapiens chromosome X open reading frame 48 (CXorf48), transcript variant 1, mRNA [NM_001031705]"
A_33_P3323074	0.443656	NM_020133	AGPAT4	ref|NM_020133|ens|ENST00000366911|ens|ENST00000366908|ens|ENST00000437165	"Homo sapiens 1-acylglycerol-3-phosphate O-acyltransferase 4 (lysophosphatidic acid acyltransferase, delta) (AGPAT4), mRNA [NM_020133]"
A_23_P25396	0.229321	NM_005123	NR1H4	ref|NM_005123|ens|ENST00000392986|ens|ENST00000321046|ens|ENST00000188403	"Homo sapiens nuclear receptor subfamily 1, group H, member 4 (NR1H4), mRNA [NM_005123]"
A_23_P71480	0.406355	NM_005218	DEFB1	ref|NM_005218|ens|ENST00000297439|gb|U73945|gb|X92744	"Homo sapiens defensin, beta 1 (DEFB1), mRNA [NM_005218]"
A_23_P354591	0.385356	NM_033446	FAM125B	ref|NM_033446|ens|ENST00000361171|ens|ENST00000485886|gb|AK024432	"Homo sapiens family with sequence similarity 125, member B (FAM125B), transcript variant 1, mRNA [NM_033446]"
A_24_P823684	0.489213	NM_007355	HSP90AB1	ref|NM_007355|ens|ENST00000371556|ens|ENST00000371562|ens|ENST00000371565	"Homo sapiens heat shock protein 90kDa alpha (cytosolic), class B member 1 (HSP90AB1), mRNA [NM_007355]"
A_33_P3366987	0.467159	NM_145290	GPR125	ref|NM_145290|ens|ENST00000382129|ens|ENST00000508133|ens|ENST00000502482	"Homo sapiens G protein-coupled receptor 125 (GPR125), mRNA [NM_145290]"
A_33_P3231277	0.485437	NM_181054	HIF1A	ref|NM_181054|ref|NM_001530|ens|ENST00000394988|ens|ENST00000323441	"Homo sapiens hypoxia inducible factor 1, alpha subunit (basic helix-loop-helix transcription factor) (HIF1A), transcript variant 2, mRNA [NM_181054]"
A_24_P332857	0.348141	NM_173571	CT47A11	ref|NM_173571|ref|NM_001080137|ref|NM_001080138|ref|NM_001080139	"Homo sapiens cancer/testis antigen family 47, member A11 (CT47A11), mRNA [NM_173571]"
A_33_P3302389	0.418901	NM_018708	FEM1A	ref|NM_018708|ens|ENST00000269856|ref|XM_002343875|ref|XM_003120463	"Homo sapiens fem-1 homolog a (C. elegans) (FEM1A), mRNA [NM_018708]"
A_33_P3843873	0.0499538	NR_027122	ESRG	ref|NR_027122|gb|DQ445779|gb|CR620976	"Homo sapiens hypothetical LOC790952 (ESRG), non-coding RNA [NR_027122]"
A_32_P141768	0.222831	NM_020133	AGPAT4	ref|NM_020133|ens|ENST00000320285|gb|CR590247|gb|CR627395	"Homo sapiens 1-acylglycerol-3-phosphate O-acyltransferase 4 (lysophosphatidic acid acyltransferase, delta) (AGPAT4), mRNA [NM_020133]"
A_23_P129458	0.290681	NM_145168	SDR42E1	ref|NM_145168|ens|ENST00000328945|gb|AK026740|gb|AF161368	"Homo sapiens short chain dehydrogenase/reductase family 42E, member 1 (SDR42E1), mRNA [NM_145168]"
A_23_P210176	0.427204	NM_000210	ITGA6	ref|NM_000210|ref|NM_001079818|ens|ENST00000264107|ens|ENST00000409080	"Homo sapiens integrin, alpha 6 (ITGA6), transcript variant 2, mRNA [NM_000210]"
